# Supplementary material for: MRCKα Is a Suppressor of GEF-H1/RhoA/MRTF Signaling in Tubular Cells
Source: Cells. 2026 Mar 2;15(5):447. doi: 10.3390/cells15050447 (PMC12984664; doi:10.3390/cells15050447)
Supplement: Supplementary file 1 [file cells-15-00447-s001.zip]

Archive with 1 entries (1 files):
- cells-4060003-supplementary.pdf
